# Supplementary material for: Universal in situ oxide-based ABX3-structured seeds for templating halide perovskite growth in All-perovskite tandems
Source: Nat Commun. 2025 Feb 22;16:1894. doi: 10.1038/s41467-025-57195-w (PMC11846837; doi:10.1038/s41467-025-57195-w)
Supplement: Supplementary file 4 — Source data [file 41467_2025_57195_MOESM4_ESM.xlsx]

## Sheet:  Fig. 4a
Forward scan					Reverse scan
Control		Target			Control		Target
Voc (V)	Jsc(mA cm-2)	VOC (V)	Jsc (mA cm-2)		Voc (V)	Jsc(mA cm-2)	VOC (V)	Jsc (mA cm-2)
-0.1	32.6002	-0.1	33.3639		0.9	-37.3401	0.9	-9.52201
-0.08	32.3666	-0.08	33.2601		0.88	-24.2877	0.88	3.69716
-0.06	32.243	-0.06	33.1905		0.86	-12.1785	0.86	13.7848
-0.04	32.1615	-0.04	33.1302		0.84	-1.59683	0.84	20.874
-0.02	32.1334	-0.02	33.117		0.82	7.40155	0.82	25.4893
0	32.0032	0	33.0858		0.8	14.6345	0.8	28.2583
0.02	32.0073	0.02	33.0142		0.78	20.1792	0.78	29.8493
0.04	32.0089	0.04	32.9352		0.76	24.1359	0.76	30.8287
0.06	31.9185	0.06	32.8818		0.74	26.7843	0.74	31.3768
0.08	31.8522	0.08	32.8393		0.72	28.4198	0.72	31.6857
0.1	31.8085	0.1	32.814		0.7	29.4614	0.7	31.927
0.12	31.8294	0.12	32.7407		0.68	30.2739	0.68	32.082
0.14	31.8083	0.14	32.6942		0.66	30.6852	0.66	32.1652
0.16	31.7744	0.16	32.6814		0.64	31.0659	0.64	32.2075
0.18	31.7069	0.18	32.6233		0.62	31.2792	0.62	32.273
0.2	31.6829	0.2	32.6099		0.6	31.4036	0.6	32.3445
0.22	31.6768	0.22	32.5794		0.58	31.4799	0.58	32.3858
0.24	31.6699	0.24	32.5569		0.56	31.6012	0.56	32.4765
0.26	31.6449	0.26	32.5576		0.54	31.6472	0.54	32.5043
0.28	31.5973	0.28	32.457		0.52	31.6516	0.52	32.5435
0.3	31.583	0.3	32.4087		0.5	31.6614	0.5	32.5767
0.32	31.5602	0.32	32.3973		0.48	31.6841	0.48	32.6435
0.34	31.4918	0.34	32.3871		0.46	31.7987	0.46	32.6426
0.36	31.4689	0.36	32.3592		0.44	31.8048	0.44	32.6388
0.38	31.4795	0.38	32.3593		0.42	31.8445	0.42	32.6777
0.4	31.494	0.4	32.2788		0.4	31.8981	0.4	32.6863
0.42	31.4626	0.42	32.2447		0.38	31.9186	0.38	32.7228
0.44	31.4104	0.44	32.226		0.36	31.858	0.36	32.6977
0.46	31.3717	0.46	32.2135		0.34	31.8611	0.34	32.7408
0.48	31.3421	0.48	32.2257		0.32	31.8719	0.32	32.8055
0.5	31.3022	0.5	32.1717		0.3	31.8711	0.3	32.7735
0.52	31.2681	0.52	32.1549		0.28	31.9151	0.28	32.794
0.54	31.1444	0.54	32.0923		0.26	31.9054	0.26	32.7866
0.56	31.0541	0.56	32.0645		0.24	31.9462	0.24	32.8199
0.58	30.9858	0.58	32.0329		0.22	31.9124	0.22	32.8424
0.6	30.863	0.6	31.9439		0.2	31.8483	0.2	32.8378
0.62	30.6739	0.62	31.9201		0.18	31.9959	0.18	32.8523
0.64	30.3932	0.64	31.849		0.16	32.0284	0.16	32.8379
0.66	30.0433	0.66	31.7679		0.14	32.0276	0.14	32.8491
0.68	29.5444	0.68	31.6411		0.12	32.0906	0.12	32.832
0.7	28.869	0.7	31.484		0.1	32.0702	0.1	32.8954
0.72	27.6972	0.72	31.2743		0.08	32.0464	0.08	32.929
0.74	25.8887	0.74	30.9223		0.06	32.0522	0.06	32.9006
0.76	23.2432	0.76	30.359		0.04	31.9802	0.04	32.9392
0.78	19.4427	0.78	29.3789		0.02	31.996	0.02	32.8916
0.8	14.701	0.8	27.6611		0	32.0102	0	32.9118
0.82	7.54162	0.82	24.6842		-0.02	32.0259	-0.02	32.8999
0.84	-1.44489	0.84	19.9892		-0.04	32.0506	-0.04	32.913
0.86	-12.1112	0.86	13.2588		-0.06	31.9737	-0.06	32.9628
0.88	-23.3781	0.88	3.33585		-0.08	31.8738	-0.08	33.0338
0.9	-37.1464	0.9	-9.56024		-0.1	31.9191	-0.1	32.9601

## Sheet: Fig. 4b
Control			Target
Wavelength (nm)	EQE (%)	Integrated Jsc (mA cm-2)	Wavelength (nm)	EQE (%)	Integrated Jsc (mA cm-2)
300	0	0	300	0	0
305	0	0	305	0	0
310	0	0	310	1.74	0
315	2.94	0	315	3.44	0
320	3.86	0.001	320	4.43	0.001
325	5.03	0.002	325	5.9	0.003
330	6.28	0.005	330	7.25	0.006
335	7.96	0.009	335	9.71	0.011
340	9.99	0.014	340	12.01	0.017
345	12.83	0.021	345	15.09	0.026
350	16.36	0.031	350	19.23	0.038
355	20.29	0.045	355	23.93	0.055
360	25.33	0.062	360	28.94	0.074
365	31.49	0.086	365	35.87	0.101
370	37.37	0.122	370	42.2	0.142
375	43.65	0.161	375	48.98	0.185
380	48.56	0.212	380	54.2	0.242
385	53.44	0.259	385	59.14	0.294
390	57.32	0.317	390	63.01	0.358
395	60.64	0.38	395	66.19	0.428
400	63.51	0.462	400	68.67	0.517
405	65.45	0.584	405	70.59	0.649
410	67.79	0.709	410	72.42	0.783
415	70.34	0.846	415	74.53	0.928
420	72.87	0.992	420	76.92	1.083
425	75.06	1.147	425	78.99	1.246
430	77.05	1.297	430	80.58	1.403
435	79.08	1.448	435	82.17	1.56
440	80.53	1.63	440	83.66	1.749
445	81.79	1.833	445	84.65	1.96
450	82.68	2.05	450	85.44	2.185
455	83.15	2.282	455	85.85	2.425
460	83.89	2.522	460	86.33	2.672
465	84.31	2.769	465	86.45	2.926
470	85.04	3.015	470	87.34	3.179
475	85	3.269	475	87.44	3.44
480	85.22	3.53	480	87.91	3.709
485	85.68	3.796	485	87.93	3.983
490	85.97	4.042	490	88.34	4.235
495	86.43	4.31	495	88.74	4.51
500	86.82	4.583	500	89.14	4.79
505	86.91	4.85	505	89.33	5.064
510	87.21	5.13	510	89.67	5.351
515	87.75	5.41	515	89.89	5.638
520	87.9	5.673	520	90.24	5.907
525	87.9	5.959	525	90.2	6.201
530	88.97	6.244	530	91.06	6.493
535	88.77	6.539	535	91.03	6.796
540	89	6.837	540	91.31	7.102
545	89.13	7.133	545	91.55	7.406
550	89.38	7.436	550	91.64	7.716
555	89.74	7.745	555	91.92	8.033
560	89.95	8.049	560	92.35	8.345
565	90.14	8.359	565	92.53	8.663
570	90.2	8.667	570	92.44	8.979
575	90.46	8.978	575	92.69	9.298
580	90.91	9.29	580	93.05	9.618
585	91	9.617	585	93.01	9.952
590	91.24	9.93	590	93.32	10.272
595	91.75	10.245	595	93.45	10.594
600	91.8	10.569	600	94.03	10.925
605	91.84	10.896	605	94.06	11.26
610	92.05	11.23	610	93.97	11.602
615	91.97	11.562	615	93.8	11.94
620	91.88	11.894	620	93.69	12.279
625	92.46	12.226	625	94.27	12.617
630	92.43	12.554	630	94.16	12.951
635	92.73	12.888	635	94.33	13.291
640	92.62	13.233	640	94.31	13.643
645	92.74	13.58	645	94.36	13.996
650	93.1	13.919	650	94.44	14.34
655	92.64	14.263	655	94.08	14.689
660	92.92	14.587	660	94.5	15.018
665	92.46	14.932	665	94.08	15.369
670	92.66	15.286	670	94.38	15.729
675	92.59	15.64	675	93.98	16.089
680	92.61	15.995	680	94.12	16.449
685	92.47	16.348	685	94.09	16.808
690	92.35	16.647	690	93.74	17.112
695	92.59	16.969	695	94	17.439
700	92.26	17.307	700	94.12	17.783
705	92.29	17.643	705	93.82	18.125
710	92.24	17.988	710	93.7	18.476
715	91.84	18.332	715	93.64	18.826
720	91.87	18.622	720	93.26	19.121
725	91.8	18.918	725	93.43	19.422
730	91.45	19.205	730	92.98	19.714
735	91.36	19.52	735	92.75	20.034
740	91.16	19.848	740	92.34	20.367
745	90.74	20.183	745	92.19	20.707
750	90.58	20.523	750	92.02	21.052
755	90.23	20.861	755	91.63	21.396
760	90.44	21.171	760	91.8	21.711
765	90.55	21.296	765	92.03	21.837
770	90.08	21.573	770	91.47	22.118
775	89.31	21.901	775	90.86	22.451
780	89.71	22.231	780	91.15	22.786
785	89.36	22.559	785	90.55	23.119
790	89.31	22.882	790	90.65	23.446
795	88.71	23.194	795	90.17	23.763
800	88.76	23.505	800	90.23	24.079
805	88.22	23.813	805	89.01	24.391
810	87.75	24.121	810	88.95	24.703
815	87.66	24.407	815	88.72	24.992
820	86.47	24.653	820	88.15	25.242
825	87.18	24.911	825	88.18	25.504
830	86.59	25.18	830	87.3	25.776
835	85.51	25.45	835	86.41	26.048
840	85.29	25.738	840	85.9	26.338
845	84.64	26.028	845	84.95	26.629
850	83.86	26.313	850	84.1	26.915
855	83.54	26.581	855	83.63	27.184
860	83.86	26.865	860	83.62	27.467
865	82.68	27.151	865	82.72	27.753
870	82.71	27.419	870	82.55	28.021
875	81.91	27.695	875	81.79	28.297
880	81.7	27.969	880	81.07	28.57
885	81.05	28.238	885	81.4	28.839
890	79.52	28.503	890	79.64	29.105
895	80.04	28.757	895	79.87	29.359
900	79.67	28.958	900	79.98	29.56
905	79	29.165	905	79.19	29.767
910	78.72	29.367	910	79.04	29.969
915	78.12	29.555	915	78.61	30.158
920	77.86	29.748	920	78.33	30.353
925	76.55	29.959	925	77	30.565
930	76.41	30.142	930	76.92	30.749
935	75.72	30.225	935	75.87	30.832
940	74.84	30.298	940	75.12	30.905
945	73.94	30.398	945	74.14	31.005
950	72.34	30.487	950	72.7	31.094
955	69.84	30.583	955	70.31	31.191
960	67.93	30.679	960	68.31	31.288
965	64.72	30.799	965	65.38	31.409
970	61.43	30.942	970	61.81	31.553
975	56.73	31.09	975	57.13	31.702
980	50.9	31.22	980	51.04	31.832
985	45.79	31.352	985	46.4	31.965
990	39.3	31.477	990	39.69	32.091
995	31.98	31.584	995	31.99	32.198
1000	27.36	31.673	1000	27.47	32.287
1005	21.13	31.744	1005	20.97	32.358
1010	15.63	31.798	1010	15.79	32.412
1015	11.4	31.838	1015	11.51	32.452
1020	8.36	31.867	1020	8.44	32.481
1025	6.07	31.888	1025	5.99	32.502
1030	4.32	31.903	1030	4.23	32.517
1035	3.09	31.914	1035	3.09	32.527
1040	1.19	31.92	1040	0	32.531
1045	0	31.922	1045	0	32.531
1050	0	31.922	1050	0	32.531
1055	0	31.922	1055	0	32.531
1060	0	31.922	1060	0	32.531
1065	0	31.922	1065	0	32.531
1070	0	31.922	1070	0	32.531
1075	0	31.922	1075	0	32.531
1080	0	31.922	1080	0	32.531
1085	0	31.922	1085	0	32.531
1090	0	31.922	1090	0	32.531
1095	0	31.922	1095	0	32.531
1100	0	31.922	1100	0	32.531

## Sheet: Fig. 4c
Time(s)	Stabilized PCE (%)
0	-0.430994
1	7.82419
2	23.9217
3	23.4239
4	23.3841
5	23.3835
6	23.3488
7	23.3359
8	23.3686
9	23.3772
10	23.3707
11	23.3868
12	23.3809
13	23.3187
14	23.3386
15	23.3263
16	23.332
17	23.3404
18	23.3253
19	23.3088
20	23.3374
21	23.3311
22	23.3468
23	23.3199
24	23.3177
25	23.2634
26	23.2878
27	23.3113
28	23.3027
29	23.2582
30	23.3005
31	23.3168
32	23.2945
33	23.2921
34	23.2957
35	23.2843
36	23.2548
37	23.2693
38	23.2235
39	23.2859
40	23.2982
41	23.3095
42	23.2656
43	23.2545
44	23.289
45	23.2973
46	23.248
47	23.222
48	23.2491
49	23.2418
50	23.2523
51	23.2729
52	23.2373
53	23.2182
54	23.2106
55	23.1984
56	23.2251
57	23.2248
58	23.2143
59	23.238
60	23.2728
61	23.1791
62	23.2574
63	23.2265
64	23.2584
65	23.2405
66	23.1998
67	23.208
68	23.1841
69	23.2298
70	23.2342
71	23.1963
72	23.239
73	23.2113
74	23.2115
75	23.2233
76	23.2215
77	23.2708
78	23.2563
79	23.2132
80	23.2731
81	23.2585
82	23.2363
83	23.2272
84	23.2244
85	23.2252
86	23.2158
87	23.1972
88	23.2145
89	23.2156
90	23.1722
91	23.1991
92	23.1887
93	23.2233
94	23.1674
95	23.2158
96	23.2114
97	23.1671
98	23.2171
99	23.2029
100	23.1944
101	23.1583
102	23.1428
103	23.1869
104	23.159
105	23.1369
106	23.1777
107	23.1672
108	23.153
109	23.1672
110	23.176
111	23.1448
112	23.1606
113	23.1354
114	23.1217
115	23.1368
116	23.1241
117	23.1214
118	23.0839
119	23.1591
120	23.1285
121	23.117
122	23.1251
123	23.1048
124	23.0991
125	23.0923
126	23.0961
127	23.1514
128	23.055
129	23.0993
130	23.1135
131	23.1089
132	23.0598
133	23.1196
134	23.1078
135	23.1002
136	23.0638
137	23.0714
138	23.0884
139	23.0905
140	23.0383
141	23.1017
142	23.0782
143	23.1314
144	23.0667
145	23.1036
146	23.1168
147	23.083
148	23.1044
149	23.0936
150	23.123

## Sheet: Fig. 4d
Control PCE (%)	Target PCE (%)
20.2466	22.8708
19.8479	23.2138
20.3666	22.384
20.1583	22.8729
20.1735	23.4656
20.7301	22.9441
20.1857	23.4311
20.4183	23.411
20.2406	23.5127
20.0103	23.5001
20.736	23.2138
20.3747	23.0247
20.1233	22.6835
20.0803	22.4838
20.5482	22.5958
20.5247	22.3663
20.2552	22.5958
20.4366	22.6546
20.7182	22.6848
20.3182	22.4093

## Sheet: Fig. 5b
Forward scan		Reverse scan
Voc (V)	Jsc(mA cm-2)	Voc (V)	Jsc(mA cm-2)
-0.1	15.6878	2.2	-15.8178
-0.08	15.6826	2.18	-9.56384
-0.06	15.6757	2.16	-4.49003
-0.04	15.6513	2.14	-0.449817
-0.02	15.6443	2.12	2.8863
0	15.6838	2.1	5.74726
0.02	15.6784	2.08	7.97509
0.04	15.6522	2.06	9.70291
0.06	15.6293	2.04	11.0041
0.08	15.6452	2.02	12.0759
0.1	15.6482	2	12.8726
0.12	15.6374	1.98	13.5033
0.14	15.6457	1.96	13.9789
0.16	15.6188	1.94	14.2703
0.18	15.6413	1.92	14.4794
0.2	15.6353	1.9	14.741
0.22	15.6144	1.88	14.8833
0.24	15.5944	1.86	14.9471
0.26	15.6075	1.84	14.9362
0.28	15.607	1.82	15.0236
0.3	15.623	1.8	15.122
0.32	15.6128	1.78	15.1386
0.34	15.6144	1.76	15.1892
0.36	15.6464	1.74	15.2121
0.38	15.6275	1.72	15.2471
0.4	15.6182	1.7	15.2718
0.42	15.5906	1.68	15.2596
0.44	15.5852	1.66	15.2359
0.46	15.5811	1.64	15.2651
0.48	15.584	1.62	15.2968
0.5	15.5763	1.6	15.3517
0.52	15.5695	1.58	15.3803
0.54	15.5486	1.56	15.2598
0.56	15.5696	1.54	15.3311
0.58	15.5853	1.52	15.3699
0.6	15.6369	1.5	15.4122
0.62	15.6065	1.48	15.3997
0.64	15.5902	1.46	15.3853
0.66	15.5888	1.44	15.4248
0.68	15.59	1.42	15.4311
0.7	15.5702	1.4	15.4646
0.72	15.5598	1.38	15.4856
0.74	15.5506	1.36	15.4625
0.76	15.5765	1.34	15.4515
0.78	15.548	1.32	15.4712
0.8	15.5135	1.3	15.5104
0.82	15.5204	1.28	15.5235
0.84	15.5207	1.26	15.5327
0.86	15.5537	1.24	15.5008
0.88	15.5427	1.22	15.5131
0.9	15.532	1.2	15.5126
0.92	15.5168	1.18	15.4989
0.94	15.5032	1.16	15.5388
0.96	15.4976	1.14	15.5596
0.98	15.5009	1.12	15.5642
1	15.5101	1.1	15.5265
1.02	15.5062	1.08	15.5523
1.04	15.4867	1.06	15.5532
1.06	15.4964	1.04	15.5693
1.08	15.4733	1.02	15.5372
1.1	15.4172	1	15.5343
1.12	15.4438	0.98	15.5264
1.14	15.4293	0.96	15.4829
1.16	15.4334	0.94	15.4464
1.18	15.4535	0.92	15.4779
1.2	15.4307	0.9	15.5219
1.22	15.4034	0.88	15.5653
1.24	15.3842	0.86	15.5933
1.26	15.3846	0.84	15.561
1.28	15.3869	0.82	15.5336
1.3	15.3546	0.8	15.5809
1.32	15.3221	0.78	15.6071
1.34	15.3429	0.76	15.6081
1.36	15.3915	0.74	15.6087
1.38	15.407	0.72	15.6013
1.4	15.395	0.7	15.5685
1.42	15.3727	0.68	15.5923
1.44	15.3396	0.66	15.5826
1.46	15.3227	0.64	15.6092
1.48	15.3191	0.62	15.6286
1.5	15.2896	0.6	15.6497
1.52	15.2889	0.58	15.6016
1.54	15.3038	0.56	15.5048
1.56	15.2864	0.54	15.573
1.58	15.2628	0.52	15.5638
1.6	15.2768	0.5	15.554
1.62	15.2845	0.48	15.6254
1.64	15.2396	0.46	15.5981
1.66	15.2347	0.44	15.5465
1.68	15.2228	0.42	15.6097
1.7	15.1557	0.4	15.6871
1.72	15.101	0.38	15.6955
1.74	15.1085	0.36	15.7157
1.76	15.0638	0.34	15.6909
1.78	15.0131	0.32	15.6081
1.8	14.9563	0.3	15.6229
1.82	14.9318	0.28	15.657
1.84	14.8745	0.26	15.6561
1.86	14.7935	0.24	15.6561
1.88	14.6647	0.22	15.6853
1.9	14.5273	0.2	15.7076
1.92	14.357	0.18	15.6445
1.94	14.1215	0.16	15.638
1.96	13.7831	0.14	15.6816
1.98	13.321	0.12	15.6637
2	12.7285	0.1	15.6545
2.02	11.969	0.08	15.6472
2.04	10.9281	0.06	15.6658
2.06	9.67093	0.04	15.76
2.08	8.00403	0.02	15.7457
2.1	5.87554	0	15.725
2.12	3.06311	-0.02	15.7533
2.14	-0.207735	-0.04	15.704
2.16	-3.92508	-0.06	15.6725
2.18	-8.86489	-0.08	15.6565
2.2	-14.7486	-0.1	15.6686

## Sheet: Fig. 5c
Time(s)	Stabilized PCE (%)
0	28.7678
1	27.9939
2	28.0691
3	28.0087
4	28.032
5	27.9358
6	28.1235
7	28.1068
8	28.0656
9	28.1094
10	28.0382
11	28.1819
12	28.176
13	28.0497
14	28.0082
15	28.1609
16	28.1906
17	28.0911
18	28.0849
19	28.0895
20	28.1602
21	28.1513
22	28.1344
23	28.0691
24	28.05
25	28.0933
26	28.1601
27	28.0432
28	28.1057
29	28.1491
30	28.2069
31	28.1565
32	28.032
33	27.9739
34	28.1092
35	28.2183
36	28.1481
37	28.0702
38	28.183
39	28.0617
40	28.1208
41	28.0612
42	28.188
43	28.1547
44	28.1475
45	28.1883
46	28.0265
47	28.0869
48	28.2029
49	28.2275
50	27.9801
51	28.0973
52	28.1697
53	28.1664
54	28.1407
55	28.2366
56	28.1424
57	28.0941
58	28.0972
59	28.1623
60	28.1139
61	28.1578
62	28.1787
63	28.1837
64	28.1513
65	28.0845
66	28.2346
67	28.1153
68	28.1661
69	27.9973
70	28.1011
71	28.1101
72	28.1891
73	28.174
74	28.2436
75	28.1398
76	28.0658
77	28.1683
78	28.0693
79	28.1334
80	28.114
81	28.1626
82	28.0131
83	28.1414
84	28.1979
85	28.1822
86	28.1827
87	28.1058
88	28.217
89	28.158
90	28.1514
91	28.1337
92	28.1453
93	28.1332
94	28.0384
95	28.1078
96	28.1893
97	28.0444
98	28.1945
99	28.2056
100	28.1153
101	28.1078
102	28.2486
103	28.0981
104	28.1663
105	28.2019
106	28.2198
107	28.1682
108	28.1538
109	28.2351
110	28.2919
111	28.118
112	28.162
113	28.2267
114	28.2506
115	28.1911
116	28.1938
117	28.1667
118	28.0865
119	28.1117
120	28.051
121	28.1808
122	28.224
123	28.161
124	28.0783
125	28.2758
126	28.1244
127	28.1007
128	28.0417
129	28.1415
130	28.0572
131	28.1368
132	28.1178
133	28.1026
134	28.0937
135	28.1087
136	28.0374
137	28.1224
138	28.1545
139	28.1274
140	28.1544
141	28.1486
142	28.1889
143	28.201
144	28.108
145	28.1472
146	28.2493
147	28.1983
148	28.2362
149	28.2449
150	28.0254
151	28.2202
152	28.1416
153	28.0715
154	28.1873
155	28.1239
156	28.2213
157	28.1518
158	28.1332
159	28.1356
160	28.1639
161	28.2294
162	28.1459
163	28.163
164	28.1593
165	28.0708
166	28.0633
167	27.9557
168	28.1836
169	28.0844
170	28.0983
171	28.0776
172	28.1298
173	28.0859
174	28.1406
175	28.1546
176	28.1058
177	28.1646
178	28.1042
179	28.2157
180	28.1123
181	28.139
182	28.0687
183	28.16
184	28.1598
185	28.1929
186	28.1238
187	28.1942
188	28.0717
189	28.0145
190	28.1146
191	28.1657
192	28.1838
193	28.1387
194	28.1477
195	28.1385
196	28.0864
197	28.0905
198	28.1243
199	28.0933
200	28.128
201	28.051
202	28.0819
203	28.1593
204	27.9328
205	28.156
206	28.1096
207	28.1005
208	28.1367
209	28.1979
210	28.1483
211	28.1619
212	28.1593
213	28.0953
214	28.02
215	28.1229
216	28.0997
217	28.1638
218	28.1613
219	28.1249
220	28.0892
221	28.0603
222	27.9611
223	28.1405
224	28.1099
225	28.1072
226	28.1934
227	28.116
228	28.0281
229	28.1888
230	28.0855
231	28.1615
232	28.1797
233	28.1226
234	28.1529
235	28.0335
236	28.1649
237	28.1651
238	28.0438
239	28.1029
240	28.0803
241	28.0683
242	28.1483
243	28.0112
244	28.1423
245	28.0245
246	28.1207
247	28.1129
248	28.1104
249	28.0698
250	27.9937
251	28.0306
252	28.102
253	28.0782
254	28.0204
255	28.1039
256	28.1288
257	28.156
258	27.9831
259	28.0535
260	28.0814
261	27.942
262	28.1211
263	28.0163
264	28.1146
265	28.0392
266	27.9896
267	27.9884
268	28.0476
269	28.0196
270	28.1242
271	27.9016
272	28.037
273	28.177
274	28.0493
275	28.0535
276	28.0043
277	27.8496
278	28.1029
279	27.9652
280	28.0584
281	28.052
282	28.1993
283	28.0497
284	27.9803
285	28.0896
286	27.8832
287	27.9102
288	28.0123
289	28.1013
290	28.0156
291	28.1065
292	28.0538
293	27.9739
294	28.0293
295	28.0407
296	28.0835
297	27.9929
298	28.0678
299	28.1241
300	27.9473
301	27.9835
302	28.0332
303	28.0107
304	28.0941
305	28.0577
306	27.9947
307	28.0883
308	27.9837
309	28.0084
310	28.117

## Sheet: Fig. 5d
Top WBG PSC				Bottom NBG PSC
Wavelength (nm)	EQE (%)	Integrated Jsc (mA cm-2)		Wavelength (nm)	EQE (%)	Integrated Jsc (mA cm-2)
300	0	0		300	0	0
305	0	0		305	0	0
310	0	0		310	0	0
315	4.42	0		315	0	0
320	12.44	0.002		320	0	0
325	24.34	0.008		325	0	0
330	34.08	0.023		330	0	0
335	40.18	0.044		335	0	0
340	45.48	0.069		340	0	0
345	49.73	0.1		345	0	0
350	54.79	0.135		350	0	0
355	58.64	0.18		355	0	0
360	61.97	0.224		360	0	0
365	68.24	0.279		365	0	0
370	73.41	0.353		370	0	0
375	77.73	0.425		375	0	0
380	79.64	0.512		380	0	0
385	81.81	0.587		385	0.77	0
390	83.42	0.673		390	0.33	0.001
395	84.66	0.764		395	0.71	0.002
400	85.84	0.876		400	0.93	0.003
405	85.8	1.039		405	1.02	0.005
410	85.87	1.2		410	1.17	0.007
415	86.77	1.371		415	0.76	0.009
420	87.63	1.549		420	0.7	0.01
425	87.88	1.733		425	0.68	0.011
430	88.07	1.907		430	0.75	0.012
435	88.43	2.078		435	0.75	0.013
440	88.73	2.28		440	0.68	0.015
445	88.51	2.502		445	0.73	0.017
450	88.89	2.737		450	0.73	0.019
455	88.92	2.986		455	0.73	0.021
460	88.79	3.241		460	0.73	0.023
465	88.99	3.502		465	0.78	0.025
470	89.15	3.761		470	0.83	0.027
475	89.01	4.027		475	0.88	0.03
480	89.12	4.3		480	0.95	0.033
485	89.38	4.578		485	1.02	0.036
490	89.33	4.834		490	1.12	0.039
495	89.41	5.112		495	1.24	0.043
500	89.61	5.394		500	1.45	0.047
505	89.2	5.668		505	1.65	0.052
510	89.08	5.954		510	1.9	0.058
515	88.85	6.239		515	2.22	0.065
520	88.33	6.504		520	2.53	0.072
525	87.69	6.79		525	2.99	0.081
530	87.54	7.073		530	3.39	0.091
535	86.56	7.362		535	3.87	0.103
540	85.66	7.651		540	4.47	0.117
545	85.26	7.935		545	5.06	0.133
550	84.23	8.222		550	5.64	0.151
555	83.31	8.511		555	6.13	0.171
560	82.34	8.792		560	6.98	0.193
565	81.32	9.074		565	7.69	0.218
570	80.19	9.35		570	8.38	0.245
575	78.93	9.624		575	9.34	0.276
580	78.24	9.895		580	9.88	0.309
585	76.57	10.173		585	10.8	0.346
590	75.65	10.435		590	11.55	0.384
595	75.05	10.695		595	12.04	0.425
600	74.69	10.959		600	12.78	0.469
605	73.9	11.224		605	13.69	0.516
610	73.08	11.491		610	14.42	0.567
615	72.22	11.753		615	14.97	0.62
620	72.19	12.014		620	15.79	0.676
625	71.57	12.273		625	16.44	0.734
630	70.86	12.526		630	17	0.793
635	70.62	12.781		635	17.7	0.856
640	69.93	13.043		640	18.2	0.923
645	69.61	13.304		645	18.66	0.992
650	69.22	13.557		650	19.07	1.061
655	68.83	13.812		655	19.09	1.132
660	68.83	14.052		660	18.9	1.198
665	68.61	14.308		665	19.33	1.269
670	68.45	14.57		670	19.7	1.344
675	67.32	14.829		675	20.95	1.422
680	64.67	15.082		680	24.16	1.508
685	57.75	15.316		685	30.69	1.613
690	46.75	15.486		690	40.61	1.728
695	32.93	15.625		695	52.9	1.891
700	20.06	15.722		700	63.82	2.104
705	10.68	15.778		705	72.26	2.352
710	5.15	15.808		710	77.64	2.632
715	2.4	15.822		715	80.25	2.927
720	1.16	15.828		720	81.25	3.182
725	0	15.83		725	81.55	3.445
730	0	15.83		730	81.21	3.7
735	0	15.83		735	80.15	3.978
740	0	15.83		740	79.49	4.265
745	0	15.83		745	78.31	4.556
750	0	15.83		750	77.54	4.848
755	0	15.83		755	76.78	5.137
760	0	15.83		760	76.82	5.401
765	0	15.83		765	76.55	5.506
770	0	15.83		770	76.69	5.741
775	0	15.83		775	77.11	6.022
780	0	15.83		780	78.06	6.308
785	0	15.83		785	78.99	6.596
790	0	15.83		790	80.49	6.884
795	0	15.83		795	81.42	7.167
800	0	15.83		800	82.2	7.454
805	0	15.83		805	82.78	7.741
810	0	15.83		810	83.6	8.032
815	0	15.83		815	84.37	8.305
820	0	15.83		820	84.01	8.543
825	0	15.83		825	84.52	8.793
830	0	15.83		830	84.64	9.055
835	0	15.83		835	83.94	9.319
840	0	15.83		840	83.73	9.602
845	0	15.83		845	83.24	9.886
850	0	15.83		850	82.29	10.166
855	0	15.83		855	81.04	10.428
860	0	15.83		860	80.35	10.701
865	0	15.83		865	78.71	10.974
870	0	15.83		870	77.27	11.227
875	0	15.83		875	76.37	11.485
880	0	15.83		880	75.1	11.739
885	0	15.83		885	74.95	11.987
890	0	15.83		890	73.7	12.232
895	0	15.83		895	74	12.467
900	0	15.83		900	73.91	12.653
905	0	15.83		905	73.61	12.845
910	0	15.83		910	73.97	13.034
915	0	15.83		915	74.6	13.212
920	0	15.83		920	74.9	13.397
925	0	15.83		925	74.77	13.602
930	0	15.83		930	75.4	13.782
935	0	15.83		935	75.65	13.864
940	0	15.83		940	75.22	13.937
945	0	15.83		945	74.94	14.038
950	0	15.83		950	73.69	14.128
955	0	15.83		955	71.72	14.227
960	0	15.83		960	70.17	14.326
965	0	15.83		965	67.17	14.45
970	0	15.83		970	63.01	14.598
975	0	15.83		975	58.41	14.75
980	0	15.83		980	51.84	14.883
985	0	15.83		985	47.06	15.018
990	0	15.83		990	40.77	15.147
995	0	15.83		995	33.27	15.258
1000	0	15.83		1000	29.12	15.351
1005	0	15.83		1005	22.75	15.427
1010	0	15.83		1010	17.14	15.485
1015	0	15.83		1015	12.46	15.528
1020	0	15.83		1020	9.35	15.56
1025	0	15.83		1025	6.61	15.583
1030	0	15.83		1030	4.61	15.599
1035	0	15.83		1035	3.35	15.61
1040	0	15.83		1040	2.48	15.618
1045	0	15.83		1045	0	15.621
1050	0	15.83		1050	0	15.621
1055	0	15.83		1055	0	15.621
1060	0	15.83		1060	0	15.621
1065	0	15.83		1065	0	15.621
1070	0	15.83		1070	0	15.621
1075	0	15.83		1075	0	15.621
1080	0	15.83		1080	0	15.621
1085	0	15.83		1085	0	15.621
1090	0	15.83		1090	0	15.621
1095	0	15.83		1095	0	15.621
1100	0	15.83		1100	0	15.621

## Sheet:  Fig. 5e
Light-filtered NGB PSC					Semi-transparent WBG PSC
Forward		Reverse			Forward		Reverse
Voc (V)	Jsc(mA cm-2)	Voc (V)	Jsc(mA cm-2)		Voc (V)	Jsc(mA cm-2)	Voc (V)	Jsc(mA cm-2)
-0.1	15.2261	0.9	-17.3678		-0.1	16.982	1.34	-13.7804
-0.08	15.2215	0.88	-8.47808		-0.08	16.9672	1.32	-5.49665
-0.06	15.2225	0.86	-1.23133		-0.06	16.9939	1.3	0.836192
-0.04	15.1927	0.84	4.36221		-0.04	16.9151	1.28	5.8312
-0.02	15.1656	0.82	8.36196		-0.02	16.8565	1.26	9.50162
0	15.0892	0.8	11.0365		0	16.8662	1.24	11.951
0.02	15.0668	0.78	12.7008		0.02	16.8915	1.22	13.6304
0.04	15.0348	0.76	13.7043		0.04	16.9049	1.2	14.791
0.06	15.0195	0.74	14.3039		0.06	16.8782	1.18	15.4728
0.08	15.0034	0.72	14.6419		0.08	16.907	1.16	15.9184
0.1	14.9829	0.7	14.826		0.1	16.9143	1.14	16.1683
0.12	14.9753	0.68	14.8947		0.12	16.8434	1.12	16.2602
0.14	14.9828	0.66	14.9623		0.14	16.8514	1.1	16.4625
0.16	14.9827	0.64	15.0115		0.16	16.8264	1.08	16.5852
0.18	14.9847	0.62	15.0718		0.18	16.8446	1.06	16.6183
0.2	14.9756	0.6	15.1103		0.2	16.888	1.04	16.5824
0.22	14.9458	0.58	15.1063		0.22	16.9172	1.02	16.5511
0.24	14.9161	0.56	15.1016		0.24	16.9243	1	16.6615
0.26	14.926	0.54	15.0918		0.26	16.8098	0.98	16.6624
0.28	14.9445	0.52	15.1035		0.28	16.8041	0.96	16.6969
0.3	14.9437	0.5	15.099		0.3	16.8507	0.94	16.7271
0.32	14.9534	0.48	15.0986		0.32	16.8711	0.92	16.7898
0.34	14.951	0.46	15.091		0.34	16.9162	0.9	16.7188
0.36	14.9408	0.44	15.0828		0.36	16.9152	0.88	16.5895
0.38	14.9117	0.42	15.0931		0.38	16.8381	0.86	16.6765
0.4	14.9136	0.4	15.0742		0.4	16.7162	0.84	16.7124
0.42	14.9262	0.38	15.0898		0.42	16.8102	0.82	16.7623
0.44	14.9088	0.36	15.0858		0.44	16.8745	0.8	16.7782
0.46	14.8978	0.34	15.097		0.46	16.8353	0.78	16.8102
0.48	14.8574	0.32	15.0807		0.48	16.8703	0.76	16.7603
0.5	14.8387	0.3	15.0929		0.5	16.8329	0.74	16.7951
0.52	14.848	0.28	15.1055		0.52	16.7342	0.72	16.8107
0.54	14.8344	0.26	15.0945		0.54	16.8256	0.7	16.7941
0.56	14.8133	0.24	15.0912		0.56	16.8216	0.68	16.766
0.58	14.8084	0.22	15.0967		0.58	16.8153	0.66	16.7672
0.6	14.7926	0.2	15.1032		0.6	16.8327	0.64	16.7536
0.62	14.775	0.18	15.0962		0.62	16.8505	0.62	16.7561
0.64	14.7255	0.16	15.083		0.64	16.7288	0.6	16.7612
0.66	14.6607	0.14	15.0714		0.66	16.7438	0.58	16.7272
0.68	14.5757	0.12	15.0867		0.68	16.7822	0.56	16.7174
0.7	14.397	0.1	15.0952		0.7	16.8098	0.54	16.7515
0.72	14.1997	0.08	15.1161		0.72	16.8167	0.52	16.7946
0.74	13.6712	0.06	15.1096		0.74	16.7594	0.5	16.8112
0.76	12.8285	0.04	15.1103		0.76	16.7588	0.48	16.8216
0.78	11.4674	0.02	15.0948		0.78	16.7373	0.46	16.7791
0.8	9.35509	0	15.0984		0.8	16.7282	0.44	16.8216
0.82	6.26173	-0.02	15.0908		0.82	16.6702	0.42	16.9276
0.84	1.96835	-0.04	15.0944		0.84	16.633	0.4	16.8528
0.86	-3.60469	-0.06	15.111		0.86	16.6898	0.38	16.7699
0.88	-10.4852	-0.08	15.12		0.88	16.632	0.36	16.8026
0.9	-17.677	-0.1	15.1352		0.9	16.6394	0.34	16.8212
					0.92	16.6833	0.32	16.8614
					0.94	16.697	0.3	16.8495
					0.96	16.6715	0.28	16.7599
					0.98	16.6033	0.26	16.8245
					1	16.5287	0.24	16.8435
					1.02	16.5338	0.22	16.8417
					1.04	16.4991	0.2	16.8305
					1.06	16.4308	0.18	16.8618
					1.08	16.4318	0.16	16.9127
					1.1	16.3652	0.14	16.9102
					1.12	16.2115	0.12	16.9066
					1.14	16.0492	0.1	16.9255
					1.16	15.8193	0.08	16.9168
					1.18	15.3739	0.06	16.8789
					1.2	14.6398	0.04	16.87
					1.22	13.6158	0.02	16.8616
					1.24	11.8613	0	16.8644
					1.26	9.28055	-0.02	16.8264
					1.28	5.65168	-0.04	16.8505
					1.3	1.00431	-0.06	16.8489
					1.32	-5.13382	-0.08	16.8652
					1.34	-13.1546	-0.1	16.894

## Sheet: Fig. 5f
Semi-transparent WBG PSC			Filtered NBG PSC			4T tandem PSC
Time(s)	Stabilized PCE (%)		Time(s)	Stabilized PCE (%)		Time(s)	Stabilized PCE (%)
0	18.3292		0	10.5046		0	28.8338
1	18.4235		1	10.4981		1	28.9215
2	18.3407		2	10.5042		2	28.8449
3	18.3609		3	10.5075		3	28.8684
4	18.3865		4	10.5014		4	28.8878
5	18.4472		5	10.5154		5	28.9626
6	18.3818		6	10.4872		6	28.869
7	18.4013		7	10.5189		7	28.9202
8	18.3423		8	10.5182		8	28.8605
9	18.3539		9	10.5035		9	28.8574
10	18.3752		10	10.5301		10	28.9053
11	18.3709		11	10.492		11	28.8629
12	18.3348		12	10.538		12	28.8729
13	18.3929		13	10.5302		13	28.9231
14	18.3219		14	10.5391		14	28.861
15	18.3242		15	10.5633		15	28.8875
16	18.3291		16	10.5198		16	28.8489
17	18.3171		17	10.5307		17	28.8479
18	18.3793		18	10.5284		18	28.9077
19	18.3878		19	10.5271		19	28.9149
20	18.4026		20	10.5563		20	28.9589
21	18.3659		21	10.5302		21	28.8961
22	18.349		22	10.4955		22	28.8445
23	18.3683		23	10.5353		23	28.9036
24	18.4068		24	10.5177		24	28.9245
25	18.3451		25	10.5453		25	28.8904
26	18.3409		26	10.5469		26	28.8877
27	18.3639		27	10.525		27	28.889
28	18.3103		28	10.5587		28	28.8691
29	18.3789		29	10.5337		29	28.9126
30	18.3901		30	10.5273		30	28.9174
31	18.3022		31	10.5436		31	28.8458
32	18.3267		32	10.5256		32	28.8524
33	18.4181		33	10.5478		33	28.9659
34	18.4168		34	10.5315		34	28.9483
35	18.2827		35	10.552		35	28.8347
36	18.3924		36	10.5301		36	28.9225
37	18.4154		37	10.5501		37	28.9655
38	18.4399		38	10.5556		38	28.9955
39	18.3554		39	10.5315		39	28.8868
40	18.4062		40	10.5176		40	28.9238
41	18.3608		41	10.543		41	28.9037
42	18.326		42	10.5326		42	28.8587
43	18.3793		43	10.5295		43	28.9088
44	18.3584		44	10.5041		44	28.8625
45	18.3761		45	10.5321		45	28.9083
46	18.378		46	10.524		46	28.902
47	18.3707		47	10.5223		47	28.893
48	18.4379		48	10.5461		48	28.984
49	18.3468		49	10.54		49	28.8868
50	18.4038		50	10.5096		50	28.9134
51	18.3696		51	10.5433		51	28.9129
52	18.3192		52	10.5286		52	28.8478
53	18.3857		53	10.544		53	28.9297
54	18.4215		54	10.5463		54	28.9678
55	18.2658		55	10.548		55	28.8138
56	18.3702		56	10.5487		56	28.9189
57	18.4257		57	10.5318		57	28.9575
58	18.3946		58	10.4825		58	28.8771
59	18.2512		59	10.4896		59	28.7407
60	18.3538		60	10.521		60	28.8748
61	18.3829		61	10.5305		61	28.9133
62	18.3198		62	10.4949		62	28.8147
63	18.4111		63	10.5184		63	28.9295
64	18.3755		64	10.5371		64	28.9126
65	18.2883		65	10.513		65	28.8013
66	18.3446		66	10.5304		66	28.875
67	18.3797		67	10.5017		67	28.8815
68	18.3795		68	10.5169		68	28.8964
69	18.3285		69	10.5345		69	28.863
70	18.4378		70	10.528		70	28.9659
71	18.3962		71	10.5203		71	28.9165
72	18.3522		72	10.5081		72	28.8604
73	18.377		73	10.5038		73	28.8808
74	18.3778		74	10.5305		74	28.9082
75	18.3167		75	10.5219		75	28.8386
76	18.3993		76	10.5134		76	28.9127
77	18.3604		77	10.5275		77	28.8879
78	18.4012		78	10.517		78	28.9182
79	18.3935		79	10.5213		79	28.9148
80	18.4107		80	10.5192		80	28.9299
81	18.3501		81	10.5242		81	28.8742
82	18.3419		82	10.5116		82	28.8535
83	18.3214		83	10.4942		83	28.8156
84	18.3677		84	10.5193		84	28.887
85	18.3401		85	10.5066		85	28.8467
86	18.3241		86	10.4987		86	28.8228
87	18.3453		87	10.5117		87	28.8571
88	18.2782		88	10.5055		88	28.7837
89	18.3238		89	10.5063		89	28.8301
90	18.2848		90	10.5051		90	28.7899
91	18.2813		91	10.4937		91	28.775
92	18.3668		92	10.5113		92	28.8782
93	18.2932		93	10.5207		93	28.8139
94	18.3415		94	10.5135		94	28.855
95	18.3876		95	10.4859		95	28.8735
96	18.2724		96	10.4942		96	28.7667
97	18.2922		97	10.5145		97	28.8066
98	18.2648		98	10.5119		98	28.7767
99	18.3686		99	10.5111		99	28.8797
100	18.3511		100	10.4992		100	28.8504
101	18.3506		101	10.4948		101	28.8454
102	18.2631		102	10.5133		102	28.7763
103	18.3806		103	10.4932		103	28.8738
104	18.3679		104	10.505		104	28.8729
105	18.3408		105	10.4935		105	28.8343
106	18.362		106	10.4937		106	28.8557
107	18.2865		107	10.502		107	28.7885
108	18.3812		108	10.4788		108	28.86
109	18.2667		109	10.4754		109	28.7421
110	18.3835		110	10.4916		110	28.8751
111	18.3299		111	10.4927		111	28.8225
112	18.3918		112	10.5128		112	28.9046
113	18.3428		113	10.5029		113	28.8457
114	18.3728		114	10.5086		114	28.8814
115	18.2697		115	10.5041		115	28.7738
116	18.3724		116	10.5072		116	28.8796
117	18.3226		117	10.5008		117	28.8233
118	18.3872		118	10.5063		118	28.8935
119	18.4063		119	10.496		119	28.9024
120	18.3679		120	10.4972		120	28.8651
121	18.3215		121	10.4679		121	28.7894
122	18.3579		122	10.4827		122	28.8406
123	18.3322		123	10.4887		123	28.8209
124	18.3556		124	10.4951		124	28.8507
125	18.3379		125	10.505		125	28.843
126	18.365		126	10.4911		126	28.8561
127	18.3451		127	10.4771		127	28.8222
128	18.368		128	10.4748		128	28.8428
129	18.3102		129	10.4864		129	28.7966
130	18.3484		130	10.4815		130	28.8299
131	18.3545		131	10.4983		131	28.8528
132	18.2532		132	10.4695		132	28.7227
133	18.4176		133	10.4852		133	28.9029
134	18.3819		134	10.4506		134	28.8326
135	18.3873		135	10.4635		135	28.8508
136	18.3669		136	10.5046		136	28.8714
137	18.3407		137	10.4901		137	28.8308
138	18.2745		138	10.4917		138	28.7662
139	18.4123		139	10.4678		139	28.8801
140	18.3719		140	10.4788		140	28.8507
141	18.2857		141	10.4826		141	28.7682
142	18.2411		142	10.4861		142	28.7272
143	18.3625		143	10.4579		143	28.8204
144	18.2902		144	10.5114		144	28.8016
145	18.3026		145	10.4603		145	28.7629
146	18.311		146	10.4628		146	28.7737
147	18.3788		147	10.4797		147	28.8585
148	18.2487		148	10.4743		148	28.7229
149	18.3466		149	10.4431		149	28.7897
150	18.3342		150	10.4649		150	28.7991
151	18.351		151	10.4775		151	28.8285
152	18.3202		152	10.4813		152	28.8015
153	18.3022		153	10.4597		153	28.7619
154	18.3367		154	10.4516		154	28.7883
155	18.3032		155	10.4814		155	28.7846
156	18.2552		156	10.4778		156	28.733
157	18.2869		157	10.4701		157	28.757
158	18.2529		158	10.4488		158	28.7016
159	18.3305		159	10.4483		159	28.7788
160	18.2528		160	10.4623		160	28.7151
161	18.3626		161	10.4523		161	28.8149
162	18.3439		162	10.4388		162	28.7828
163	18.3836		163	10.4687		163	28.8523
164	18.3212		164	10.4773		164	28.7985
165	18.2858		165	10.4709		165	28.7567
166	18.3003		166	10.4489		166	28.7492
167	18.3399		167	10.4742		167	28.8141
168	18.3357		168	10.481		168	28.8167
169	18.2725		169	10.4611		169	28.7337
170	18.3653		170	10.4591		170	28.8244
171	18.2818		171	10.4678		171	28.7496
172	18.3439		172	10.4632		172	28.8071
173	18.1281		173	10.4684		173	28.5965
174	18.2135		174	10.4464		174	28.6599
175	18.2481		175	10.4245		175	28.6726
176	18.3581		176	10.472		176	28.8302
177	18.2774		177	10.4562		177	28.7336
178	18.337		178	10.4575		178	28.7944
179	18.2628		179	10.4516		179	28.7144
180	18.3146		180	10.4622		180	28.7767
181	18.3704		181	10.4346		181	28.805
182	18.3246		182	10.4472		182	28.7718
183	18.2751		183	10.4507		183	28.7258
184	18.3309		184	10.4285		184	28.7594
185	18.2908		185	10.4381		185	28.7289
186	18.3081		186	10.4711		186	28.7792
187	18.3152		187	10.4478		187	28.763
188	18.3008		188	10.4261		188	28.7269
189	18.2839		189	10.45		189	28.7339
190	18.3026		190	10.4665		190	28.7691
191	18.317		191	10.4421		191	28.7591
192	18.302		192	10.4463		192	28.7483
193	18.3626		193	10.443		193	28.8056
194	18.3648		194	10.443		194	28.8078
195	18.3634		195	10.4356		195	28.7991
196	18.3136		196	10.4546		196	28.7682
197	18.3035		197	10.4377		197	28.7411
198	18.2956		198	10.4389		198	28.7345
199	18.3987		199	10.4447		199	28.8434
200	18.3627		200	10.4483		200	28.811

## Sheet: Fig. 5g
Top WBG PSC				Bottom NBG PSC
Wavelength (nm)	EQE (%)	Integrated Jsc (mA cm-2)		Wavelength (nm)	EQE (%)	Integrated Jsc (mA cm-2)
300	4.64	0		300	0	0
305	9.76	0		305	0	0
310	18.73	0.001		310	0	0
315	28.8	0.004		315	0	0
320	39.76	0.011		320	0	0
325	50.64	0.025		325	0	0
330	61.33	0.054		330	0	0
335	69.34	0.092		335	0	0
340	75.78	0.135		340	0	0
345	80.09	0.186		345	0	0
350	84.49	0.242		350	0	0
355	86.12	0.309		355	0	0
360	87.44	0.372		360	0	0
365	90.2	0.446		365	0	0
370	91.41	0.541		370	0	0
375	92.61	0.629		375	0	0
380	92.04	0.731		380	0	0
385	91.87	0.816		385	0	0
390	91.81	0.911		390	0	0
395	91.25	1.01		395	0	0
400	90.75	1.13		400	0	0
405	90.03	1.301		405	0	0
410	89.01	1.469		410	1.16	0.001
415	89.36	1.645		415	0	0.002
420	88.91	1.827		420	0	0.002
425	88.69	2.013		425	0	0.002
430	88.51	2.188		430	0	0.002
435	88.02	2.359		435	0	0.002
440	87.77	2.559		440	0	0.002
445	87.59	2.779		445	0	0.002
450	87.48	3.01		450	0	0.002
455	87.34	3.255		455	0	0.002
460	87.35	3.506		460	0	0.002
465	87.05	3.762		465	0	0.002
470	87	4.015		470	0	0.002
475	87.32	4.275		475	0	0.002
480	87.22	4.543		480	0	0.002
485	87.39	4.815		485	0.31	0.002
490	87.03	5.065		490	0.93	0.004
495	87.51	5.336		495	1.13	0.007
500	87.42	5.612		500	1.43	0.011
505	87.44	5.88		505	1.71	0.016
510	87.49	6.161		510	2.12	0.022
515	87.66	6.441		515	2.53	0.029
520	87.38	6.703		520	2.98	0.037
525	86.99	6.987		525	3.5	0.048
530	86.87	7.267		530	4.12	0.06
535	86.45	7.555		535	4.79	0.075
540	85.54	7.844		540	5.48	0.092
545	85.17	8.128		545	6.15	0.111
550	84.31	8.415		550	6.95	0.133
555	83.81	8.705		555	8.14	0.159
560	83.31	8.988		560	8.9	0.188
565	82.43	9.273		565	9.88	0.22
570	81.55	9.553		570	10.69	0.255
575	81.04	9.833		575	11.73	0.294
580	80.07	10.11		580	12.59	0.336
585	79.56	10.397		585	13.46	0.383
590	78.99	10.67		590	14.2	0.431
595	78.38	10.941		595	15.15	0.482
600	77.6	11.216		600	16.02	0.537
605	77.09	11.492		605	16.83	0.596
610	76.27	11.771		610	17.51	0.658
615	75.86	12.045		615	18.25	0.722
620	74.97	12.318		620	19.04	0.789
625	74.58	12.587		625	19.75	0.859
630	74.27	12.851		630	20.37	0.93
635	73.45	13.118		635	21.03	1.005
640	73.01	13.391		640	21.61	1.084
645	72.67	13.663		645	22.12	1.166
650	72.36	13.927		650	22.43	1.247
655	71.96	14.194		655	22.93	1.331
660	71.95	14.445		660	22.96	1.411
665	71.48	14.712		665	23.44	1.497
670	71.1	14.985		670	23.99	1.588
675	69.63	15.254		675	25.49	1.682
680	66.17	15.514		680	29.44	1.787
685	59.17	15.753		685	36.05	1.912
690	48.46	15.928		690	45.22	2.043
695	35.47	16.074		695	55.46	2.219
700	22.73	16.18		700	64.28	2.438
705	12.91	16.245		705	70.87	2.684
710	6.5	16.281		710	74.99	2.957
715	3.13	16.299		715	77.41	3.242
720	1.54	16.307		720	77.55	3.486
725	0	16.309		725	78.69	3.738
730	0	16.309		730	78.98	3.985
735	0	16.309		735	78.6	4.256
740	0	16.309		740	78.61	4.539
745	0	16.309		745	78.8	4.829
750	0	16.309		750	78.7	5.124
755	0	16.309		755	78.45	5.418
760	0	16.309		760	79.06	5.688
765	0	16.309		765	78.48	5.796
770	0	16.309		770	78.18	6.036
775	0	16.309		775	78.24	6.322
780	0	16.309		780	77.3	6.608
785	0	16.309		785	77.21	6.891
790	0	16.309		790	76.55	7.169
795	0	16.309		795	75.93	7.436
800	0	16.309		800	75.48	7.701
				805	75.01	7.963
				810	74.49	8.225
				815	74	8.467
				820	73.32	8.675
				825	72.38	8.891
				830	72.16	9.115
				835	72.21	9.341
				840	70.87	9.582
				845	70.08	9.822
				850	69.55	10.058
				855	69.06	10.28
				860	69.12	10.514
				865	68.68	10.751
				870	68.2	10.973
				875	68.59	11.202
				880	68.04	11.431
				885	67.24	11.655
				890	68.21	11.878
				895	67.67	12.095
				900	67.25	12.265
				905	67.04	12.44
				910	66.77	12.611
				915	66.75	12.771
				920	65.97	12.935
				925	66.13	13.116
				930	65.68	13.274
				935	64.74	13.345
				940	63.1	13.407
				945	62.03	13.491
				950	60.23	13.565
				955	58.57	13.645
				960	56.47	13.726
				965	53.76	13.826
				970	49.49	13.943
				975	44.71	14.061
				980	38.21	14.161
				985	34.76	14.261
				990	28.99	14.354
				995	22.76	14.431
				1000	19.68	14.494
				1005	14.78	14.545
				1010	10.39	14.582
				1015	7.8	14.609
				1020	5.78	14.629
				1025	4.23	14.643
				1030	3.2	14.654
				1035	0	14.659
				1040	0	14.659
				1045	0	14.659
				1050	0	14.659
				1055	0	14.659
				1060	0	14.659
				1065	0	14.659
				1070	0	14.659
				1075	0	14.659
				1080	0	14.659
				1085	0	14.659
				1090	0	14.659
				1095	0	14.659
				1100	0	14.659

[truncated: 5 more sheets: Fig. S35, Fig. 5h, Fig.  5i, Fig. S36, Fig. S38]
